# Supplementary material for: Predicting antibiotic resistance in complex protein targets using alchemical free energy methods
Source: J Comput Chem. 2022 Aug 25;43(26):1771–82. doi: 10.1002/jcc.26979 (PMC9545121; doi:10.1002/jcc.26979)
Supplement: Supplementary file 2 — gyrase_summary [file JCC-43-1771-s002.xls]

## Sheet: gyrase_summary
	MUTATION	LEG	STEP	N	MEAN_DDG	STD	95_ERROR
0	S95T	apo	vdW	15	5.88258	1.83387	1.04467
1	S95T	apo	qoff	5	-14.5419	0.127404	0.163752
2	S95T	apo	qon	5	-29.8144	0.126325	0.162365
3	S95T	drug-bound	vdW	15	4.27166	1.85923	1.05912
4	S95T	drug-bound	qoff	5	-14.4247	0.563904	0.72478
5	S95T	drug-bound	qon	5	-29.8788	0.556994	0.715899
6	A90V	apo	vdW	10	8.78093	0.897689	0.666725
7	A90V	apo	qoff	5	-8.5559	0.0566224	0.0727763
8	A90V	apo	qon	4	-37.6858	0.601172	0.963668
9	A90V	drug-bound	vdW	15	10.4231	1.42513	0.81183
10	A90V	drug-bound	qoff	5	-8.71602	0.0633241	0.0813899
11	A90V	drug-bound	qon	5	-37.2162	0.580595	0.746233
12	A90S	apo	vdW	5	-0.976396	0.190266	0.244547
13	A90S	apo	qoff	5	-7.78908	0.0286757	0.0368566
14	A90S	apo	qon	5	-13.9798	0.61789	0.794168
15	A90S	drug-bound	vdW	5	-1.4577	0.569601	0.732102
16	A90S	drug-bound	qoff	5	-7.91374	0.072289	0.0929123
17	A90S	drug-bound	qon	8	-14.4841	0.999619	0.871255
18	E501D*	apo	vdW	10	-36.1859	2.09243	1.55407
19	E501D*	apo	qoff	10	25.5025	2.39103	1.77585
20	E501D*	apo	qon	10	9.10768	1.8277	1.35745
21	E501D*	drug-bound	vdW	10	-37.4129	1.65046	1.22582
22	E501D*	drug-bound	qoff	10	25.7435	1.26245	0.937638
23	E501D*	drug-bound	qon	9	8.04767	1.09878	0.878793
24	D94G	apo	vdW	4	-159.842	1.70581	2.73438
25	D94G	apo	qoff	8	52.6662	3.27382	2.85343
26	D94G	apo	qon	8	394.656	6.91544	6.02741
27	D94G	drug-bound	vdW	5	-158.879	2.1487	2.76171
28	D94G	drug-bound	qoff	10	50.9893	4.12144	3.06105
29	D94G	drug-bound	qon	10	392.617	4.19019	3.11211
