# Supplementary material for: Predicting antibiotic resistance in complex protein targets using alchemical free energy methods
Source: J Comput Chem. 2022 Aug 25;43(26):1771–82. doi: 10.1002/jcc.26979 (PMC9545121; doi:10.1002/jcc.26979)
Supplement: Supplementary file 3 — rpob_summary [file JCC-43-1771-s001.xls]

## Sheet: rpob_summary
	MUTATION	LEG	STEP	N	MEAN_DDG	STD	95_ERROR
0	I491F	apo	qoff	3	1.86841	0.0493588	0.111074
1	I491F	apo	vdW	5	-2.57713	0.314661	0.404431
2	I491F	apo	qon	3	2.25757	0.237924	0.535408
3	I491F	drug-bound	qon	3	2.19053	0.196058	0.441196
4	I491F	drug-bound	qoff	3	1.74512	0.0377882	0.0850359
5	I491F	drug-bound	vdW	5	2.68984	1.66271	2.13707
6	I491F	drug-bound	restraint2	3	0.170409	0.0476216	0.107164
7	I491F	drug-bound	restraint1	3	-0.107772	0.0193067	0.0434465
8	S450L	apo	vdW	10	9.50445	0.889585	0.660706
9	S450L	apo	qoff	8	8.8959	0.694523	0.605337
10	S450L	apo	qon	4	-21.975	0.277979	0.445595
11	S450L	drug-bound	vdW	13	15.1199	2.56136	1.59738
12	S450L	drug-bound	qoff	9	7.84681	1.51441	1.21121
13	S450L	drug-bound	restraint1	5	-0.0599118	0.0295311	0.0379561
14	S450L	drug-bound	qon	5	-21.7001	0.374221	0.480983
15	S450L	drug-bound	restraint2	5	0.135358	0.0340783	0.0438005
16	V170F	apo	vdW	13	3.64297	1.66493	1.03833
17	V170F	apo	qon	3	1.4555	0.254401	0.572486
18	V170F	apo	qoff	3	18.473	0.0906734	0.204045
19	V170F	drug-bound	qoff	3	18.4745	0.0555122	0.124921
20	V170F	drug-bound	qon	3	2.21385	0.0406813	0.0915463
21	V170F	drug-bound	restraint2	3	0.214348	0.113176	0.254683
22	V170F	drug-bound	vdW	12	8.25519	2.27338	1.49347
23	V170F	drug-bound	restraint1	3	-0.15154	0.0682047	0.153483
24	S428C	apo	vdW	4	2.51932	0.34549	0.553814
25	S428C	apo	qon	3	20.7639	0.32037	0.720938
26	S428C	apo	qoff	3	-6.88136	0.327276	0.736479
27	S428C	drug-bound	qoff	3	-6.33846	0.332206	0.747574
28	S428C	drug-bound	qon	5	21.3218	0.679518	0.873378
29	S428C	drug-bound	restraint2	3	0.0772686	0.0335233	0.0754385
30	S428C	drug-bound	vdW	3	2.5276	0.192252	0.43263
31	S428C	drug-bound	restraint1	3	-0.0610761	0.0262433	0.0590561
32	S388L	apo	qon	3	-22.2814	0.112186	0.252455
33	S388L	apo	vdW	3	6.67017	0.185589	0.417637
34	S388L	apo	qoff	3	7.94571	0.0398064	0.0895775
35	S388L	drug-bound	qon	3	-22.2988	0.0833993	0.187676
36	S388L	drug-bound	restraint2	3	0.109876	0.0334808	0.0753428
37	S388L	drug-bound	qoff	3	7.78455	0.105599	0.237632
38	S388L	drug-bound	restraint1	3	-0.10183	0.0391137	0.0880187
39	S388L	drug-bound	vdW	3	6.95099	0.23419	0.527005
40	T585A	apo	vdW	4	-0.853349	0.373967	0.599462
41	T585A	apo	qon	3	3.84793	0.0524254	0.117974
42	T585A	apo	qoff	3	29.6793	0.201592	0.453648
43	T585A	drug-bound	qon	3	3.80963	0.0193942	0.0436433
44	T585A	drug-bound	restraint2	3	0.141343	0.055512	0.12492
45	T585A	drug-bound	restraint1	3	-0.0804439	0.034212	0.0769883
46	T585A	drug-bound	vdW	4	-0.542129	0.685522	1.09888
47	T585A	drug-bound	qoff	3	29.5012	0.318738	0.717266
48	L443F	apo	qoff	3	22.5336	0.467446	1.05191
49	L443F	apo	vdW	8	3.03664	1.06204	0.925663
50	L443F	apo	qon	3	0.926212	0.0785204	0.176697
51	L443F	drug-bound	restraint1	3	-0.120408	0.0526946	0.11858
52	L443F	drug-bound	qoff	3	22.5299	0.449618	1.01179
53	L443F	drug-bound	vdW	8	2.91278	1.3495	1.17621
54	L443F	drug-bound	restraint2	3	0.126533	0.0548502	0.123431
55	L443F	drug-bound	qon	3	0.807737	0.148646	0.334502
